# Supplementary material for: Nurses’ Roles, Challenges, and Reported Outcomes in Rural and Remote Healthcare: A JBI-Aligned Scoping Review (PRISMA-ScR)
Source: Healthcare (Basel). 2026 May 21;14(10):1412. doi: 10.3390/healthcare14101412 (PMC13205264; doi:10.3390/healthcare14101412)
Supplement: Supplementary file 1 [file healthcare-14-01412-s001.zip]

Archive with 1 entries (1 files):
- healthcare-4237455-supplementary.pdf
